# Supplementary material for: Secular trends and social inequalities in child behavioural problems across three Brazilian cohort studies (1993, 2004 and 2015)
Source: Epidemiol Psychiatr Sci. 2023 Apr 17;32:e23. doi: 10.1017/S2045796023000185 (PMC10130841; doi:10.1017/S2045796023000185)
Supplement: Supplementary file 1 [file epssup.zip]

Archive with 2 entries (2 files):
- S2045796023000185sup001.docx
- S2045796023000185sup002.pdf
